# Supplementary material for: Cell-Extrinsic Differentiation Block Mediated by EphA3 in Pre-Leukaemic Thymus Contributes to Disease Progression
Source: Cancers (Basel). 2021 Jul 31;13(15):3858. doi: 10.3390/cancers13153858 (PMC8345401; doi:10.3390/cancers13153858)
Supplement: Supplementary file 1 [file cancers-13-03858-s001.zip]

Archive with 1 entries (1 files):
- cancers-1261331-supplementary.pdf
